# Supplementary material for: Water-Soluble Chiral Cyclic Peptoids and Their Sodium and Gadolinium Complexes: Study of Conformational and Relaxometric Properties
Source: J Org Chem. 2023 May 8;88(11):6588–98. doi: 10.1021/acs.joc.2c02713 (PMC10242754; doi:10.1021/acs.joc.2c02713)
Supplement: Supplementary file 1 — jo2c02713_si_001.zip [file jo2c02713_si_001.zip]

Archive with 5 entries (5 files):
- Animation esa-4.gif
- Animation esa-6.gif
- __MACOSX/._Animation esa-6.gif
- Animation esa-2.gif
- __MACOSX/._Animation esa-2.gif
