# Supplementary material for: Water-Soluble Chiral Cyclic Peptoids and Their Sodium and Gadolinium Complexes: Study of Conformational and Relaxometric Properties
Source: J Org Chem. 2023 May 8;88(11):6588–98. doi: 10.1021/acs.joc.2c02713 (PMC10242754; doi:10.1021/acs.joc.2c02713)
Supplement: Supplementary file 2 — jo2c02713_si_002.zip [file jo2c02713_si_002.zip]

Archive with 644 entries (577 files):
- FID for publication/1/
- FID for publication/1/13C/
- FID for publication/1/13C/acqu
- FID for publication/1/13C/acqus
- FID for publication/1/13C/audita.txt
- FID for publication/1/13C/cpdprg2
- FID for publication/1/13C/fid
- FID for publication/1/13C/format.temp
- FID for publication/1/13C/pdata/
- FID for publication/1/13C/pdata/1/
- FID for publication/1/13C/pdata/1/1i
- FID for publication/1/13C/pdata/1/1r
- FID for publication/1/13C/pdata/1/assocs
- FID for publication/1/13C/pdata/1/auditp.txt
- FID for publication/1/13C/pdata/1/outd
- FID for publication/1/13C/pdata/1/parm.txt
- FID for publication/1/13C/pdata/1/peaklist.xml
- FID for publication/1/13C/pdata/1/peakrng
- FID for publication/1/13C/pdata/1/proc
- FID for publication/1/13C/pdata/1/procs
- FID for publication/1/13C/pdata/1/thumb.png
- FID for publication/1/13C/pdata/1/title
- FID for publication/1/13C/pulseprogram
- FID for publication/1/13C/scon2
- FID for publication/1/13C/shimvalues
- FID for publication/1/13C/specpar
- FID for publication/1/13C/uxnmr.info
- FID for publication/1/13C/uxnmr.par
- FID for publication/1/13C/vtc_pid_settings
- FID for publication/1/1H/
- FID for publication/1/1H/acqu
- FID for publication/1/1H/acqus
- FID for publication/1/1H/audita.txt
- FID for publication/1/1H/fid
- FID for publication/1/1H/format.temp
- FID for publication/1/1H/fq1list
- FID for publication/1/1H/pdata/
- FID for publication/1/1H/pdata/1/
- FID for publication/1/1H/pdata/1/1i
- FID for publication/1/1H/pdata/1/1r
- FID for publication/1/1H/pdata/1/assocs
- FID for publication/1/1H/pdata/1/auditp.txt
- FID for publication/1/1H/pdata/1/integrals.txt
- FID for publication/1/1H/pdata/1/intrng
- FID for publication/1/1H/pdata/1/outd
- FID for publication/1/1H/pdata/1/parm.txt
- FID for publication/1/1H/pdata/1/peaklist.xml
- FID for publication/1/1H/pdata/1/peakrng
- FID for publication/1/1H/pdata/1/peaks
- FID for publication/1/1H/pdata/1/proc
- FID for publication/1/1H/pdata/1/procs
- FID for publication/1/1H/pdata/1/thumb.png
- FID for publication/1/1H/pdata/1/title
- FID for publication/1/1H/precom.output
- FID for publication/1/1H/pulseprogram
- FID for publication/1/1H/scon2
- FID for publication/1/1H/shimvalues
- FID for publication/1/1H/specpar
- FID for publication/1/1H/uxnmr.info
- FID for publication/1/1H/uxnmr.par
- FID for publication/1/1H/vtc_pid_settings
- FID for publication/1/COSY/
- FID for publication/1/COSY/acqu
- FID for publication/1/COSY/acqu2
- FID for publication/1/COSY/acqu2s
- FID for publication/1/COSY/acqus
- FID for publication/1/COSY/audita.txt
- FID for publication/1/COSY/EA
- FID for publication/1/COSY/format.temp
- FID for publication/1/COSY/gpnam1
- FID for publication/1/COSY/gradient_calib
- FID for publication/1/COSY/pdata/
- FID for publication/1/COSY/pdata/1/
- FID for publication/1/COSY/pdata/1/2rr
- FID for publication/1/COSY/pdata/1/auditp.txt
- FID for publication/1/COSY/pdata/1/clevels
- FID for publication/1/COSY/pdata/1/curdat2
- FID for publication/1/COSY/pdata/1/outd
- FID for publication/1/COSY/pdata/1/parm.txt
- FID for publication/1/COSY/pdata/1/proc
- FID for publication/1/COSY/pdata/1/proc2
- FID for publication/1/COSY/pdata/1/proc2s
- FID for publication/1/COSY/pdata/1/procs
- FID for publication/1/COSY/pdata/1/thumb.png
- FID for publication/1/COSY/pdata/1/title
- FID for publication/1/COSY/pulseprogram
- FID for publication/1/COSY/scon2
- FID for publication/1/COSY/ser
- FID for publication/1/COSY/shimvalues
- FID for publication/1/COSY/specpar
- FID for publication/1/COSY/uxnmr.info
- FID for publication/1/COSY/uxnmr.par
- FID for publication/1/COSY/vtc_pid_settings
- FID for publication/1/HMBC/
- FID for publication/1/HMBC/acqu
- FID for publication/1/HMBC/acqu2
- FID for publication/1/HMBC/acqu2s
- FID for publication/1/HMBC/acqus
- FID for publication/1/HMBC/audita.txt
- FID for publication/1/HMBC/EA
- FID for publication/1/HMBC/format.temp
- FID for publication/1/HMBC/gpnam1
- FID for publication/1/HMBC/gpnam2
- FID for publication/1/HMBC/gpnam3
- FID for publication/1/HMBC/gradient_calib
- FID for publication/1/HMBC/pdata/
- FID for publication/1/HMBC/pdata/1/
- FID for publication/1/HMBC/pdata/1/2rr
- FID for publication/1/HMBC/pdata/1/auditp.txt
- FID for publication/1/HMBC/pdata/1/clevels
- FID for publication/1/HMBC/pdata/1/curdat2
- FID for publication/1/HMBC/pdata/1/outd
- FID for publication/1/HMBC/pdata/1/parm.txt
- FID for publication/1/HMBC/pdata/1/proc
- FID for publication/1/HMBC/pdata/1/proc2
- FID for publication/1/HMBC/pdata/1/proc2s
- FID for publication/1/HMBC/pdata/1/procs
- FID for publication/1/HMBC/pdata/1/thumb.png
- FID for publication/1/HMBC/pdata/1/title
- FID for publication/1/HMBC/pulseprogram
- FID for publication/1/HMBC/scon2
- FID for publication/1/HMBC/ser
- FID for publication/1/HMBC/shimvalues
- FID for publication/1/HMBC/specpar
- FID for publication/1/HMBC/uxnmr.info
- FID for publication/1/HMBC/uxnmr.par
- FID for publication/1/HMBC/vtc_pid_settings
- FID for publication/1/HSQC/
- FID for publication/1/HSQC/acqu
- FID for publication/1/HSQC/acqu2
- FID for publication/1/HSQC/acqu2s
- FID for publication/1/HSQC/acqus
- FID for publication/1/HSQC/audita.txt
- FID for publication/1/HSQC/cpdprg2
- FID for publication/1/HSQC/EA
- FID for publication/1/HSQC/format.temp
- FID for publication/1/HSQC/gpnam1
- FID for publication/1/HSQC/gpnam2
- FID for publication/1/HSQC/gpnam3
- FID for publication/1/HSQC/gpnam4
- FID for publication/1/HSQC/gradient_calib
- FID for publication/1/HSQC/pdata/
- FID for publication/1/HSQC/pdata/1/
- FID for publication/1/HSQC/pdata/1/2ii
- FID for publication/1/HSQC/pdata/1/2ir
- FID for publication/1/HSQC/pdata/1/2ri
- FID for publication/1/HSQC/pdata/1/2rr
- FID for publication/1/HSQC/pdata/1/auditp.txt
- FID for publication/1/HSQC/pdata/1/clevels
- FID for publication/1/HSQC/pdata/1/curdat2
- FID for publication/1/HSQC/pdata/1/outd
- FID for publication/1/HSQC/pdata/1/parm.txt
- FID for publication/1/HSQC/pdata/1/proc
- FID for publication/1/HSQC/pdata/1/proc2
- FID for publication/1/HSQC/pdata/1/proc2s
- FID for publication/1/HSQC/pdata/1/procs
- FID for publication/1/HSQC/pdata/1/thumb.png
- FID for publication/1/HSQC/pdata/1/title
- FID for publication/1/HSQC/pulseprogram
- FID for publication/1/HSQC/scon2
- FID for publication/1/HSQC/ser
- FID for publication/1/HSQC/shimvalues
- FID for publication/1/HSQC/specpar
- FID for publication/1/HSQC/spnam3
- FID for publication/1/HSQC/spnam7
- FID for publication/1/HSQC/uxnmr.info
- FID for publication/1/HSQC/uxnmr.par
- FID for publication/1/HSQC/vtc_pid_settings
- FID for publication/2/
- FID for publication/2/13C/
- FID for publication/2/13C/acqu
- FID for publication/2/13C/acqus
- FID for publication/2/13C/audita.txt
- FID for publication/2/13C/cpdprg2
- FID for publication/2/13C/fid
- FID for publication/2/13C/format.temp
- FID for publication/2/13C/fq1list
- FID for publication/2/13C/pdata/
- FID for publication/2/13C/pdata/1/
- FID for publication/2/13C/pdata/1/1i
- FID for publication/2/13C/pdata/1/1r
- FID for publication/2/13C/pdata/1/auditp.txt
- FID for publication/2/13C/pdata/1/outd
- FID for publication/2/13C/pdata/1/parm.txt
- FID for publication/2/13C/pdata/1/peaklist.xml
- FID for publication/2/13C/pdata/1/peakrng
- FID for publication/2/13C/pdata/1/peaks
- FID for publication/2/13C/pdata/1/proc
- FID for publication/2/13C/pdata/1/procs
- FID for publication/2/13C/pdata/1/thumb.png
- FID for publication/2/13C/pdata/1/title
- FID for publication/2/13C/precom.output
- FID for publication/2/13C/pulseprogram
- FID for publication/2/13C/scon2
- FID for publication/2/13C/shimvalues
- FID for publication/2/13C/specpar
- FID for publication/2/13C/stanprogram1948
- FID for publication/2/13C/uxnmr.info
- FID for publication/2/13C/uxnmr.par
- FID for publication/2/13C/vtc_pid_settings
- FID for publication/2/1H/
- FID for publication/2/1H/acqu
- FID for publication/2/1H/acqus
- FID for publication/2/1H/audita.txt
- FID for publication/2/1H/fid
- FID for publication/2/1H/format.temp
- FID for publication/2/1H/fq1list
- FID for publication/2/1H/pdata/
- FID for publication/2/1H/pdata/1/
- FID for publication/2/1H/pdata/1/1i
- FID for publication/2/1H/pdata/1/1r
- FID for publication/2/1H/pdata/1/auditp.txt
- FID for publication/2/1H/pdata/1/integrals.txt
- FID for publication/2/1H/pdata/1/intrng
- FID for publication/2/1H/pdata/1/outd
- FID for publication/2/1H/pdata/1/parm.txt
- FID for publication/2/1H/pdata/1/peaklist.xml
- FID for publication/2/1H/pdata/1/peakrng
- FID for publication/2/1H/pdata/1/peaks
- FID for publication/2/1H/pdata/1/proc
- FID for publication/2/1H/pdata/1/procs
- FID for publication/2/1H/pdata/1/thumb.png
- FID for publication/2/1H/pdata/1/title
- FID for publication/2/1H/precom.output
- FID for publication/2/1H/pulseprogram
- FID for publication/2/1H/scon2
- FID for publication/2/1H/shimvalues
- FID for publication/2/1H/specpar
- FID for publication/2/1H/uxnmr.info
- FID for publication/2/1H/uxnmr.par
- FID for publication/2/1H/vtc_pid_settings
- FID for publication/2/COSY/
- FID for publication/2/COSY/acqu
- FID for publication/2/COSY/acqu2
- FID for publication/2/COSY/acqu2s
- FID for publication/2/COSY/acqus
- FID for publication/2/COSY/audita.txt
- FID for publication/2/COSY/EA
- FID for publication/2/COSY/format.temp
- FID for publication/2/COSY/gpnam1
- FID for publication/2/COSY/gradient_calib
- FID for publication/2/COSY/pdata/
- FID for publication/2/COSY/pdata/1/
- FID for publication/2/COSY/pdata/1/2rr
- FID for publication/2/COSY/pdata/1/auditp.txt
- FID for publication/2/COSY/pdata/1/clevels
- FID for publication/2/COSY/pdata/1/curdat2
- FID for publication/2/COSY/pdata/1/outd
- FID for publication/2/COSY/pdata/1/parm.txt
- FID for publication/2/COSY/pdata/1/proc
- FID for publication/2/COSY/pdata/1/proc2
- FID for publication/2/COSY/pdata/1/proc2s
- FID for publication/2/COSY/pdata/1/procs
- FID for publication/2/COSY/pdata/1/thumb.png
- FID for publication/2/COSY/pdata/1/title
- FID for publication/2/COSY/pulseprogram
- FID for publication/2/COSY/scon2
- FID for publication/2/COSY/ser
- FID for publication/2/COSY/shimvalues
- FID for publication/2/COSY/specpar
- FID for publication/2/COSY/uxnmr.info
- FID for publication/2/COSY/uxnmr.par
- FID for publication/2/COSY/vtc_pid_settings
- FID for publication/2/HMBC/
- FID for publication/2/HMBC/acqu
- FID for publication/2/HMBC/acqu2
- FID for publication/2/HMBC/acqu2s
- FID for publication/2/HMBC/acqus
- FID for publication/2/HMBC/audita.txt
- FID for publication/2/HMBC/EA
- FID for publication/2/HMBC/format.temp
- FID for publication/2/HMBC/gpnam1
- FID for publication/2/HMBC/gpnam2
- FID for publication/2/HMBC/gpnam3
- FID for publication/2/HMBC/gradient_calib
- FID for publication/2/HMBC/pdata/
- FID for publication/2/HMBC/pdata/1/
- FID for publication/2/HMBC/pdata/1/2rr
- FID for publication/2/HMBC/pdata/1/auditp.txt
- FID for publication/2/HMBC/pdata/1/clevels
- FID for publication/2/HMBC/pdata/1/curdat2
- FID for publication/2/HMBC/pdata/1/outd
- FID for publication/2/HMBC/pdata/1/parm.txt
- FID for publication/2/HMBC/pdata/1/proc
- FID for publication/2/HMBC/pdata/1/proc2
- FID for publication/2/HMBC/pdata/1/proc2s
- FID for publication/2/HMBC/pdata/1/procs
- FID for publication/2/HMBC/pdata/1/thumb.png
- FID for publication/2/HMBC/pdata/1/title
- FID for publication/2/HMBC/pulseprogram
- FID for publication/2/HMBC/scon2
- FID for publication/2/HMBC/ser
- FID for publication/2/HMBC/shimvalues
- FID for publication/2/HMBC/specpar
- FID for publication/2/HMBC/uxnmr.info
- FID for publication/2/HMBC/uxnmr.par
- FID for publication/2/HMBC/vtc_pid_settings
- FID for publication/2/HSQC/
- FID for publication/2/HSQC/acqu
- FID for publication/2/HSQC/acqu2
[truncated: 344 more entries]
