# Supplementary material for: Water-Soluble Chiral Cyclic Peptoids and Their Sodium and Gadolinium Complexes: Study of Conformational and Relaxometric Properties
Source: J Org Chem. 2023 May 8;88(11):6588–98. doi: 10.1021/acs.joc.2c02713 (PMC10242754; doi:10.1021/acs.joc.2c02713)
Supplement: Supplementary file 2 — jo2c02713_si_002.zip [file jo2c02713_si_002.zip › FID for publication/1/13C/audita.txt]

##TITLE= Audit trail, TopSpin 3.5 pl 7
##JCAMPDX= 5.01
##ORIGIN= Bruker BioSpin GmbH
##OWNER= nmr
$$ D:/data/Frantz/nmr/NYM18 caratt buffer/6/audita.txt
##AUDIT TRAIL=  $$ (NUMBER, WHEN, WHO, WHERE, PROCESS, VERSION, WHAT)
(   1,<2021-12-07 10:06:11.604 +0100>,<nmr>,<NMR-600>,<go4>,<TopSpin 3.5.7>,
      <created by zg
	started at 2021-12-07 01:46:27.328 +0100,
	POWCHK enabled, PULCHK disabled,
       terminated by command 'halt'
       configuration hash MD5:
       37 25 D9 1B 49 41 72 04 59 86 6C 79 7B F7 6B 72
       data hash MD5: 32K
       F2 6C 2A B8 36 70 67 AE EA A1 A6 A3 35 BB 5D 61>)
##END=

$$ hash MD5
$$ 49 97 56 2D 7D 1F D2 33 02 9F 2F E6 DE 98 A3 6B
