# Supplementary material for: Water-Soluble Chiral Cyclic Peptoids and Their Sodium and Gadolinium Complexes: Study of Conformational and Relaxometric Properties
Source: J Org Chem. 2023 May 8;88(11):6588–98. doi: 10.1021/acs.joc.2c02713 (PMC10242754; doi:10.1021/acs.joc.2c02713)
Supplement: Supplementary file 2 — jo2c02713_si_002.zip [file jo2c02713_si_002.zip › FID for publication/1/13C/pdata/1/auditp.txt]

##TITLE= Audit trail, TopSpin 3.5 pl 7
##JCAMPDX= 5.01
##ORIGIN= Bruker BioSpin GmbH
##OWNER= nmr
$$ D:\data\Frantz\nmr/NYM18 caratt buffer/6/pdata/1/auditp.txt
##AUDIT TRAIL=  $$ (NUMBER, WHEN, WHO, WHERE, PROCESS, VERSION, WHAT)
(   1,<2021-12-07 01:46:27.288 +0100>,<nmr>,<NMR-600>,<go4>,<TopSpin 3.5.7>,
      <acquisition in progress>)
(   2,<2021-12-07 09:31:39.043 +0100>,<nmr>,<NMR-600>,<proc1d>,<TopSpin 3.5.7>,
      <Start of raw data processing
       efp LB = 8 FT_mod = 6 PKNL = 1 PHC0 = 256.8924 PHC1 = -121.0092 SI = 32K 
       data hash MD5: 32K
       F4 31 4B 06 B0 9D BC 18 1B E4 74 74 F8 F0 5F 0A>)
##END=

$$ hash MD5
$$ 28 CF 51 91 9C 14 8C 3E C3 71 C2 C4 74 37 95 49
