# Supplementary material for: Water-Soluble Chiral Cyclic Peptoids and Their Sodium and Gadolinium Complexes: Study of Conformational and Relaxometric Properties
Source: J Org Chem. 2023 May 8;88(11):6588–98. doi: 10.1021/acs.joc.2c02713 (PMC10242754; doi:10.1021/acs.joc.2c02713)
Supplement: Supplementary file 2 — jo2c02713_si_002.zip [file jo2c02713_si_002.zip › FID for publication/1/13C/pdata/1/parm.txt]

NAME     NYM18 caratt buffer                
EXPNO                 6                
PROCNO                1                
Date_          20211207                
Time              10.06 h              
INSTRUM           spect                
PROBHD   Z114607_0109 (                
PULPROG          zgpg30                
TD                32768                
SOLVENT             D2O                
NS                11918                
DS                    0                
SWH           36231.883 Hz             
FIDRES         2.211419 Hz             
AQ            0.4522484 sec            
RG               182.08                
DW               13.800 usec           
DE                 6.50 usec           
TE                298.1 K              
D1           2.00000000 sec            
D11          0.03000000 sec            
TD0                 100                
SFO1        150.9194083 MHz            
NUC1                13C                
P1                12.00 usec           
SI                32768                
SF          150.9027209 MHz            
WDW                  EM                
SSB                   0                
LB                 8.00 Hz             
GB                    0                
PC                 1.40                
