# Supplementary material for: Water-Soluble Chiral Cyclic Peptoids and Their Sodium and Gadolinium Complexes: Study of Conformational and Relaxometric Properties
Source: J Org Chem. 2023 May 8;88(11):6588–98. doi: 10.1021/acs.joc.2c02713 (PMC10242754; doi:10.1021/acs.joc.2c02713)
Supplement: Supplementary file 2 — jo2c02713_si_002.zip [file jo2c02713_si_002.zip › FID for publication/1/13C/pdata/1/peaklist.xml]

<?xml version="1.0" encoding="UTF-8"?>
<PeakList>
  <PeakList1D>
    <PeakList1DHeader creator="assun@LAPTOP-IJS0SQKC" date="2022-01-13T14:54:21" expNo="6" name="NYM18 caratt buffer" owner="600" procNo="1" source="D:/TopSpin/TopSpin">
      <PeakPickDetails>Manually picked peaks
</PeakPickDetails>
    </PeakList1DHeader>
    <Peak1D F1="179.9949" intensity="0.01" type="1"/>
    <Peak1D F1="178.5979" intensity="0.01" type="1"/>
    <Peak1D F1="173.2582" intensity="0.02" type="1"/>
    <Peak1D F1="171.8302" intensity="0.02" type="1"/>
    <Peak1D F1="169.595" intensity="0.02" type="1"/>
    <Peak1D F1="169.1914" intensity="0.01" type="1"/>
    <Peak1D F1="63.4545" intensity="0.04" type="1"/>
    <Peak1D F1="57.3388" intensity="0.04" type="1"/>
    <Peak1D F1="53.9239" intensity="0.04" type="1"/>
    <Peak1D F1="51.9682" intensity="0.03" type="1"/>
    <Peak1D F1="51.4714" intensity="0.03" type="1"/>
    <Peak1D F1="47.3426" intensity="0.02" type="1"/>
    <Peak1D F1="34.0866" intensity="0.04" type="1"/>
    <Peak1D F1="15.429" intensity="0.04" type="1"/>
    <Peak1D F1="14.8702" intensity="0.03" type="1"/>
  </PeakList1D>
</PeakList>
