# Supplementary material for: Water-Soluble Chiral Cyclic Peptoids and Their Sodium and Gadolinium Complexes: Study of Conformational and Relaxometric Properties
Source: J Org Chem. 2023 May 8;88(11):6588–98. doi: 10.1021/acs.joc.2c02713 (PMC10242754; doi:10.1021/acs.joc.2c02713)
Supplement: Supplementary file 2 — jo2c02713_si_002.zip [file jo2c02713_si_002.zip › FID for publication/1/1H/pdata/1/assocs]

##TITLE= Parameter file, TopSpin 4.1.4
##JCAMPDX= 5.0
##DATATYPE= Parameter Values
##NPOINTS= 3	$$ modification sequence number
##ORIGIN= Bruker BioSpin GmbH
##OWNER= assun
$$ 2022-08-08 15:17:33.642 +0200  assun@LAPTOP-IJS0SQKC
$$ C:/Bruker/TopSpin4.1.4/data/600/nmr/NYM18 caratt buffer/1/pdata/1/assocs
$$ process C:\Bruker\TopSpin4.1.4\prog\mod\dataserver.exe
##$MULTDISP= <C:/Bruker/TopSpin4.1.4/data/600/nmr/NYM123 caratt buffer/1/pdata/1|C:/Bruker/TopSpin4.1.4/data/600/nmr/NYM86 caratt buffer/1/pdata/1|C:/Bruker/TopSpin4.1.4/data/600/nmr/NYM62 caratt buffer/1/pdata/1|C:/Bruker/TopSpin4.1.4/data/600/nmr/NYM113BIDIM/1/pdata/1|C:/Bruker/TopSpin4.1.4/data/600/nmr/NYM114 caratt buffer/1/pdata/1|C:/Bruker/TopSpin4.1.4/data/600/nmr/NYM 23/21/pdata/1>
##END=
