# Supplementary material for: Water-Soluble Chiral Cyclic Peptoids and Their Sodium and Gadolinium Complexes: Study of Conformational and Relaxometric Properties
Source: J Org Chem. 2023 May 8;88(11):6588–98. doi: 10.1021/acs.joc.2c02713 (PMC10242754; doi:10.1021/acs.joc.2c02713)
Supplement: Supplementary file 2 — jo2c02713_si_002.zip [file jo2c02713_si_002.zip › FID for publication/1/1H/pdata/1/auditp.txt]

##TITLE= Audit trail, TopSpin 3.5 pl 7
##JCAMPDX= 5.01
##ORIGIN= Bruker BioSpin GmbH
##OWNER= nmr
$$ D:\data\Frantz\nmr/NYM18 caratt buffer/1/pdata/1/auditp.txt
##AUDIT TRAIL=  $$ (NUMBER, WHEN, WHO, WHERE, PROCESS, VERSION, WHAT)
(   1,<2021-12-06 12:59:35.087 +0100>,<nmr>,<NMR-600>,<go4>,<TopSpin 3.5.7>,
      <created by zg
	started at 2021-12-06 12:57:11.683 +0100,
	POWCHK enabled, PULCHK disabled,
       configuration hash MD5:
       37 25 D9 1B 49 41 72 04 59 86 6C 79 7B F7 6B 72
       data hash MD5: 32K
       6F 60 40 82 CE F9 0C BA B9 F5 E8 49 2C 49 98 C3>)
(   2,<2021-12-06 12:59:43.894 +0100>,<nmr>,<NMR-600>,<proc1d>,<TopSpin 3.5.7>,
      <Start of raw data processing
       fp FT_mod = 6 PKNL = 1 PHC0 = 224.229 PHC1 = -2.647503 SI = 64K 
       data hash MD5: 64K
       E0 FF 7B 41 50 DF 78 40 F1 D3 7C 97 CC CC B9 6E>)
(   3,<2022-01-11 10:49:33.038 +0100>,<assun>,<LAPTOP-IJS0SQKC>,<proc1d>,<TOPSPIN 2.1>,
      <pk fgphup PHC0 = 0.5 PHC1 = 0 
       data hash MD5: 64K
       FC 60 75 BA 60 96 78 D7 15 31 22 C1 05 20 C1 01>)
##END=

$$ hash MD5
$$ 13 42 96 CB 09 EE 2C AC 54 A9 3E 5E FA 81 41 B7
