# Supplementary material for: Water-Soluble Chiral Cyclic Peptoids and Their Sodium and Gadolinium Complexes: Study of Conformational and Relaxometric Properties
Source: J Org Chem. 2023 May 8;88(11):6588–98. doi: 10.1021/acs.joc.2c02713 (PMC10242754; doi:10.1021/acs.joc.2c02713)
Supplement: Supplementary file 2 — jo2c02713_si_002.zip [file jo2c02713_si_002.zip › FID for publication/1/1H/pdata/1/integrals.txt]

   Current data set:
   NAME =	NYM18 caratt buffer	EXPNO =	1	PROCNO = 1
   USER =	600	DU    =	D:/TopSpin/TopSpin

   Number   Integrated Region     Integral
     1      5.443      5.368         1.00893
     2      5.368      5.294         1.00558
     3      4.676      4.604         1.00463
     4      4.487      4.389         1.00436
     5      4.364      4.265         1.00817
     6      4.265      4.202         1.00702
     7      4.202      4.129         1.00558
     8      3.793      3.679         1.00123
     9      3.392      3.280         1.00384
    10      3.280      3.184         1.00234
    11      2.936      2.874         3.00801
    12      2.874      2.806         3.00706
    13      1.658      1.538         3.00995
    14      1.411      1.278         3.00000
