# Supplementary material for: Water-Soluble Chiral Cyclic Peptoids and Their Sodium and Gadolinium Complexes: Study of Conformational and Relaxometric Properties
Source: J Org Chem. 2023 May 8;88(11):6588–98. doi: 10.1021/acs.joc.2c02713 (PMC10242754; doi:10.1021/acs.joc.2c02713)
Supplement: Supplementary file 2 — jo2c02713_si_002.zip [file jo2c02713_si_002.zip › FID for publication/1/1H/pdata/1/intrng]

A 1.0 #regions in PPM
# low field   high field  bias        slope
  5.442948189458148  5.367819442435642  7125.0  -0.0  # for region 1
  5.367819442435642  5.2939860186376615  11750.0  -0.0  # for region 2
  4.676116840538771  4.603578739965316  91625.0  -0.0  # for region 3
  4.486999649757979  4.388555084694005  13750.0  -0.0  # for region 4
  4.363943943428011  4.265499378364037  11000.0  -0.0  # for region 5
  4.265499378364037  4.202028540362264  5125.0  -0.0  # for region 6
  4.202028540362264  4.1294904397888095  5875.0  -0.0  # for region 7
  3.7927064014120555  3.6787179576537694  6375.0  -0.0  # for region 8
  3.392451525033529  3.279758404499769  7750.0  -0.0  # for region 9
  3.279758404499769  3.183904485884847  4250.0  -0.0  # for region 10
  2.936497750000386  2.874322235223139  -16625.0  -0.0  # for region 11
  2.874322235223139  2.805670104323262  -13750.0  -0.0  # for region 12
  1.6580137273932483  1.5375486675123327  -4625.0  -0.0  # for region 13
  1.4106069915087869  1.2784840226071374  -0.0  -0.0  # for region 14
