# Supplementary material for: Water-Soluble Chiral Cyclic Peptoids and Their Sodium and Gadolinium Complexes: Study of Conformational and Relaxometric Properties
Source: J Org Chem. 2023 May 8;88(11):6588–98. doi: 10.1021/acs.joc.2c02713 (PMC10242754; doi:10.1021/acs.joc.2c02713)
Supplement: Supplementary file 2 — jo2c02713_si_002.zip [file jo2c02713_si_002.zip › FID for publication/1/1H/pdata/1/outd]

##TITLE= Parameter file, TopSpin 4.1.4
##JCAMPDX= 5.0
##DATATYPE= Parameter Values
##NPOINTS= 11	$$ modification sequence number
##ORIGIN= Bruker BioSpin GmbH
##OWNER= nmr
$$ 2022-08-08 15:17:59.006 +0200  assun@LAPTOP-IJS0SQKC
$$ C:/Bruker/TopSpin4.1.4/data/600/nmr/NYM18 caratt buffer/1/pdata/1/outd
$$ process C:\Bruker\TopSpin4.1.4\prog\mod\dataserver.exe
##$CURPLOT= <HP LJ300-400 color M351-M451 PCL 6>
##$CURPRIN= <$HP LJ300-400 color M351-M451 PCL 6>
##$DFORMAT= <normdp>
##$LAYOUT= <+/layouts.multdisp/1D_7.xwp>
##$LFORMAT= <normlp>
##$PFORMAT= <normpl>
##END=
