# Supplementary material for: Water-Soluble Chiral Cyclic Peptoids and Their Sodium and Gadolinium Complexes: Study of Conformational and Relaxometric Properties
Source: J Org Chem. 2023 May 8;88(11):6588–98. doi: 10.1021/acs.joc.2c02713 (PMC10242754; doi:10.1021/acs.joc.2c02713)
Supplement: Supplementary file 2 — jo2c02713_si_002.zip [file jo2c02713_si_002.zip › FID for publication/1/1H/pdata/1/parm.txt]

NAME     NYM18 caratt buffer                
EXPNO                 1                
PROCNO                1                
Date_          20211206                
Time              12.59 h              
INSTRUM           spect                
PROBHD   Z114607_0109 (                
PULPROG            zg30                
TD                32768                
SOLVENT             D2O                
NS                   20                
DS                    0                
SWH            8403.361 Hz             
FIDRES         0.512900 Hz             
AQ            1.9497460 sec            
RG                66.69                
DW               59.500 usec           
DE                 9.00 usec           
TE                298.2 K              
D1           5.00000000 sec            
TD0                   1                
SFO1        600.1336008 MHz            
NUC1                 1H                
P1                11.00 usec           
SI                65536                
SF          600.1299480 MHz            
WDW                  no                
SSB                   0                
LB                 0.00 Hz             
GB                    0                
PC                 1.00                
