# Supplementary material for: Water-Soluble Chiral Cyclic Peptoids and Their Sodium and Gadolinium Complexes: Study of Conformational and Relaxometric Properties
Source: J Org Chem. 2023 May 8;88(11):6588–98. doi: 10.1021/acs.joc.2c02713 (PMC10242754; doi:10.1021/acs.joc.2c02713)
Supplement: Supplementary file 2 — jo2c02713_si_002.zip [file jo2c02713_si_002.zip › FID for publication/1/1H/pdata/1/peaklist.xml]

<?xml version="1.0" encoding="UTF-8"?>
<PeakList>
  <PeakList1D>
    <PeakList1DHeader creator="600" date="2022-01-11T10:50:26" expNo="1" name="NYM18 caratt buffer" owner="" procNo="1" source="D:\TopSpin\TopSpin">
      <PeakPickDetails>F1=5.448ppm, F2=5.240ppm, MI=0.00cm, MAXI=0.01cm, PC=1.000
      </PeakPickDetails>
    </PeakList1DHeader>
    <Peak1D F1="5.4099" intensity="0.01" type="0"/>
    <Peak1D F1="5.3849" intensity="0.01" type="0"/>
    <Peak1D F1="5.3457" intensity="0.01" type="0"/>
    <Peak1D F1="5.3207" intensity="0.01" type="0"/>
  </PeakList1D>
  <PeakList1D>
    <PeakList1DHeader creator="600" date="2022-01-11T10:50:26" expNo="1" name="NYM18 caratt buffer" owner="" procNo="1" source="D:\TopSpin\TopSpin">
      <PeakPickDetails>F1=4.678ppm, F2=4.568ppm, MI=0.00cm, MAXI=0.02cm, PC=1.000
      </PeakPickDetails>
    </PeakList1DHeader>
    <Peak1D F1="4.6771" intensity="0.01" type="0"/>
    <Peak1D F1="4.6763" intensity="0.01" type="0"/>
    <Peak1D F1="4.6755" intensity="0.01" type="0"/>
    <Peak1D F1="4.6746" intensity="0.01" type="0"/>
    <Peak1D F1="4.6737" intensity="0.01" type="0"/>
    <Peak1D F1="4.6729" intensity="0.01" type="0"/>
    <Peak1D F1="4.672" intensity="0.01" type="0"/>
    <Peak1D F1="4.6711" intensity="0.01" type="0"/>
    <Peak1D F1="4.6703" intensity="0.01" type="0"/>
    <Peak1D F1="4.6694" intensity="0.01" type="0"/>
    <Peak1D F1="4.6686" intensity="0.01" type="0"/>
    <Peak1D F1="4.6677" intensity="0.01" type="0"/>
    <Peak1D F1="4.6669" intensity="0.01" type="0"/>
    <Peak1D F1="4.666" intensity="0.01" type="0"/>
    <Peak1D F1="4.6651" intensity="0.01" type="0"/>
    <Peak1D F1="4.6643" intensity="0.01" type="0"/>
    <Peak1D F1="4.6634" intensity="0.01" type="0"/>
    <Peak1D F1="4.6625" intensity="0.01" type="0"/>
    <Peak1D F1="4.6617" intensity="0.01" type="0"/>
    <Peak1D F1="4.6608" intensity="0.01" type="0"/>
    <Peak1D F1="4.66" intensity="0.01" type="0"/>
    <Peak1D F1="4.6592" intensity="0.01" type="0"/>
    <Peak1D F1="4.6583" intensity="0.01" type="0"/>
    <Peak1D F1="4.6574" intensity="0.01" type="0"/>
    <Peak1D F1="4.6566" intensity="0.01" type="0"/>
    <Peak1D F1="4.6557" intensity="0.01" type="0"/>
    <Peak1D F1="4.6548" intensity="0.01" type="0"/>
    <Peak1D F1="4.654" intensity="0.01" type="0"/>
    <Peak1D F1="4.6531" intensity="0.01" type="0"/>
    <Peak1D F1="4.6522" intensity="0.01" type="0"/>
    <Peak1D F1="4.6513" intensity="0.01" type="0"/>
    <Peak1D F1="4.6505" intensity="0.01" type="0"/>
    <Peak1D F1="4.6478" intensity="0.01" type="0"/>
    <Peak1D F1="4.6446" intensity="0.01" type="0"/>
    <Peak1D F1="4.6437" intensity="0.01" type="0"/>
    <Peak1D F1="4.6384" intensity="0.01" type="0"/>
    <Peak1D F1="4.635" intensity="0.01" type="0"/>
    <Peak1D F1="4.6325" intensity="0.01" type="0"/>
    <Peak1D F1="4.6317" intensity="0.01" type="0"/>
    <Peak1D F1="4.623" intensity="0.01" type="0"/>
    <Peak1D F1="4.6222" intensity="0.01" type="0"/>
    <Peak1D F1="4.6214" intensity="0.01" type="0"/>
  </PeakList1D>
  <PeakList1D>
    <PeakList1DHeader creator="600" date="2022-01-11T10:50:26" expNo="1" name="NYM18 caratt buffer" owner="" procNo="1" source="D:\TopSpin\TopSpin">
      <PeakPickDetails>F1=4.494ppm, F2=4.121ppm, MI=0.00cm, MAXI=0.02cm, PC=1.000
      </PeakPickDetails>
    </PeakList1DHeader>
    <Peak1D F1="4.4557" intensity="0.01" type="0"/>
    <Peak1D F1="4.4255" intensity="0.01" type="0"/>
    <Peak1D F1="4.3372" intensity="0.01" type="0"/>
    <Peak1D F1="4.3062" intensity="0.01" type="0"/>
    <Peak1D F1="4.2453" intensity="0.01" type="0"/>
    <Peak1D F1="4.2143" intensity="0.01" type="0"/>
    <Peak1D F1="4.1876" intensity="0.01" type="0"/>
    <Peak1D F1="4.1569" intensity="0.01" type="0"/>
  </PeakList1D>
  <PeakList1D>
    <PeakList1DHeader creator="600" date="2022-01-11T10:50:26" expNo="1" name="NYM18 caratt buffer" owner="" procNo="1" source="D:\TopSpin\TopSpin">
      <PeakPickDetails>F1=3.777ppm, F2=3.689ppm, MI=0.00cm, MAXI=0.01cm, PC=1.000
      </PeakPickDetails>
    </PeakList1DHeader>
    <Peak1D F1="3.7533" intensity="0.0" type="0"/>
    <Peak1D F1="3.7414" intensity="0.01" type="0"/>
    <Peak1D F1="3.7297" intensity="0.01" type="0"/>
    <Peak1D F1="3.718" intensity="0.0" type="0"/>
  </PeakList1D>
  <PeakList1D>
    <PeakList1DHeader creator="600" date="2022-01-11T10:50:26" expNo="1" name="NYM18 caratt buffer" owner="" procNo="1" source="D:\TopSpin\TopSpin">
      <PeakPickDetails>F1=3.406ppm, F2=3.162ppm, MI=0.00cm, MAXI=0.02cm, PC=1.000
      </PeakPickDetails>
    </PeakList1DHeader>
    <Peak1D F1="3.3505" intensity="0.01" type="0"/>
    <Peak1D F1="3.3472" intensity="0.01" type="0"/>
    <Peak1D F1="3.3256" intensity="0.01" type="0"/>
    <Peak1D F1="3.2424" intensity="0.01" type="0"/>
    <Peak1D F1="3.2173" intensity="0.01" type="0"/>
  </PeakList1D>
  <PeakList1D>
    <PeakList1DHeader creator="600" date="2022-01-11T10:50:26" expNo="1" name="NYM18 caratt buffer" owner="" procNo="1" source="D:\TopSpin\TopSpin">
      <PeakPickDetails>F1=2.944ppm, F2=2.778ppm, MI=0.05cm, MAXI=0.07cm, PC=1.000
      </PeakPickDetails>
    </PeakList1DHeader>
    <Peak1D F1="2.9036" intensity="0.06" type="0"/>
    <Peak1D F1="2.8506" intensity="0.06" type="0"/>
  </PeakList1D>
  <PeakList1D>
    <PeakList1DHeader creator="600" date="2022-01-11T10:50:26" expNo="1" name="NYM18 caratt buffer" owner="" procNo="1" source="D:\TopSpin\TopSpin">
      <PeakPickDetails>F1=1.743ppm, F2=0.760ppm, MI=0.02cm, MAXI=0.04cm, PC=1.000
      </PeakPickDetails>
    </PeakList1DHeader>
    <Peak1D F1="1.6066" intensity="0.04" type="0"/>
    <Peak1D F1="1.5949" intensity="0.03" type="0"/>
    <Peak1D F1="1.3512" intensity="0.03" type="0"/>
    <Peak1D F1="1.3386" intensity="0.03" type="0"/>
  </PeakList1D>
</PeakList>
