# Supplementary material for: Water-Soluble Chiral Cyclic Peptoids and Their Sodium and Gadolinium Complexes: Study of Conformational and Relaxometric Properties
Source: J Org Chem. 2023 May 8;88(11):6588–98. doi: 10.1021/acs.joc.2c02713 (PMC10242754; doi:10.1021/acs.joc.2c02713)
Supplement: Supplementary file 2 — jo2c02713_si_002.zip [file jo2c02713_si_002.zip › FID for publication/1/1H/pdata/1/peakrng]

P    #regions in PPM
# 2022-01-11 10:50:28 +0100  assun@LAPTOP-IJS0SQKC
# low field   high field   mi   maxi
  5.447638091205871  5.239997085212407  0.003  0.015  # for region 1
  4.677799267098029  4.568102131856199  0.005  0.022  # for region 2
  4.493664790084957  4.12147808122875  0.005  0.024  # for region 3
  3.7767156561829984  3.688566172506528  0.002  0.014  # for region 4
  3.4064878247418227  3.1616281478627384  0.005  0.017  # for region 5
  2.9441927547941114  2.7776881745163338  0.047  0.070  # for region 6
  1.7433662770332736  0.760404439982598  0.024  0.042  # for region 7
