# Supplementary material for: Water-Soluble Chiral Cyclic Peptoids and Their Sodium and Gadolinium Complexes: Study of Conformational and Relaxometric Properties
Source: J Org Chem. 2023 May 8;88(11):6588–98. doi: 10.1021/acs.joc.2c02713 (PMC10242754; doi:10.1021/acs.joc.2c02713)
Supplement: Supplementary file 2 — jo2c02713_si_002.zip [file jo2c02713_si_002.zip › FID for publication/1/1H/pdata/1/title]

NYM18 buffer fosfato no diossano D2O 600 MHz 06-12-2021
