# Supplementary material for: Water-Soluble Chiral Cyclic Peptoids and Their Sodium and Gadolinium Complexes: Study of Conformational and Relaxometric Properties
Source: J Org Chem. 2023 May 8;88(11):6588–98. doi: 10.1021/acs.joc.2c02713 (PMC10242754; doi:10.1021/acs.joc.2c02713)
Supplement: Supplementary file 2 — jo2c02713_si_002.zip [file jo2c02713_si_002.zip › FID for publication/1/1H/shimvalues]

# Mon Dec 06 12:57:49 2021
#$$PROBEIDENTIFIER=Z114607_0109
#$$PROBENAME=PA BBO 600S3 BBF-H-D-05 Z SP
#$$SHIMID=292722
#
# Active Shim Gradients
#
Z           		-4512           
Z2          		339             
Z3          		1070            
Z4          		876             
Z5          		-2010           
Z6          		-2441           
Z7          		17026           
Z8          		-5712           
X           		-13298          
XZ          		-4867           
XZ2         		5728            
XZ3         		2489            
XZ4         		-420            
XZ5         		6800            
Y           		-17906          
YZ          		-4896           
YZ2         		-8212           
YZ3         		-2508           
YZ4         		-2643           
YZ5         		-4519           
XY          		-12386          
XYZ         		-3826           
XYZ2        		-1212           
XYZ3        		-711            
XYZ4        		4743            
XYZ5        		0               
(X2-Y2)     		-7976           
(X2-Y2)Z    		-4928           
(X2-Y2)Z2   		-1086           
(X2-Y2)Z3   		1139            
(X2-Y2)Z4   		1402            
(X2-Y2)Z5   		0               
X3          		9002            
X3Z         		3850            
Y3          		5061            
Y3Z         		3532            
#
# Lock Parameter
#
FIELD		4727.489
LOCKPHASE		168.400 
LOCKPOWER		-18.000 
LOCKGAIN		97.346  
LOCKDC		-75.000 
LOCKSHIFT		4.700   
LOOPGAIN		5.000   
LOOPTIME		0.250   
LOOPFILTER		500.000 
#
IEEE64_VERSION_CODE 1
#
# Shim currents 
#
SHIM_SETTING [1 ]  689.44732632    
SHIM_SETTING [2 ]  3451.72182195   
SHIM_SETTING [3 ]  -10809.60115051 
SHIM_SETTING [4 ]  -3800.42168704  
SHIM_SETTING [5 ]  -2374.81405228  
SHIM_SETTING [6 ]  6933.83174337   
SHIM_SETTING [7 ]  9120.13057602   
SHIM_SETTING [8 ]  -23309.92010018 
SHIM_SETTING [9 ]  4242.49272416   
SHIM_SETTING [10]  -3045.80453368  
SHIM_SETTING [11]  2600.00000000   
SHIM_SETTING [12]  1529.08400000   
SHIM_SETTING [13]  8592.68000000   
SHIM_SETTING [14]  2498.87300000   
SHIM_SETTING [15]  -6792.84173394  
SHIM_SETTING [16]  -6280.72573394  
SHIM_SETTING [17]  -19878.03211964 
SHIM_SETTING [18]  -13275.54188036 
SHIM_SETTING [19]  -661.26470652   
SHIM_SETTING [20]  -16054.97762995 
SHIM_SETTING [21]  -9683.02100000  
SHIM_SETTING [22]  -1508.25800000  
SHIM_SETTING [23]  -12776.31000000 
SHIM_SETTING [24]  -4388.37500000  
SHIM_SETTING [25]  -1791.19300000  
SHIM_SETTING [26]  -1865.44300000  
SHIM_SETTING [27]  6233.53500000   
SHIM_SETTING [28]  -34721.23179816 
SHIM_SETTING [29]  -2681.67600000  
SHIM_SETTING [30]  451.04600000    
SHIM_SETTING [31]  -10806.83541966 
SHIM_SETTING [32]  -17256.94479816 
SHIM_SETTING [33]  -11374.80100000 
SHIM_SETTING [34]  -2671.49800000  
SHIM_SETTING [35]  -18488.71000000 
SHIM_SETTING [36]  -13993.78100000 
SHIM_SETTING [37]  -854.27839017   
SHIM_SETTING [38]  -15172.05637453 
SHIM_SETTING [39]  -9113.56258034  
SHIM_SETTING [40]  2600.00000000   
