# Supplementary material for: Water-Soluble Chiral Cyclic Peptoids and Their Sodium and Gadolinium Complexes: Study of Conformational and Relaxometric Properties
Source: J Org Chem. 2023 May 8;88(11):6588–98. doi: 10.1021/acs.joc.2c02713 (PMC10242754; doi:10.1021/acs.joc.2c02713)
Supplement: Supplementary file 2 — jo2c02713_si_002.zip [file jo2c02713_si_002.zip › FID for publication/1/COSY/acqu2]

##TITLE= Parameter file, TopSpin 3.5 pl 7
##JCAMPDX= 5.0
##DATATYPE= Parameter Values
##NPOINTS= 1	$$ modification sequence number
##ORIGIN= Bruker BioSpin GmbH
##OWNER= nmr
$$ 2021-12-06 15:47:04.829 +0100  nmr@NMR-600
$$ D:\data\Frantz\nmr/NYM18 caratt buffer/3/acqu2
$$ process C:\Bruker\TopSpin3.5pl7\prog\mod\edparproc.exe
##$ACQT0= 0
##$BF1= 600.13
##$FnMODE= 1
##$NUC1= <1H>
##$NusJSP= 0
##$NusT2= 1
##$NusTD= 0
##$O1= 2700.585
##$ProjAngle= 0
##$SFO1= 600.132700585
##$SW= 9.00001349993925
##$SW_h= 5401.20240702
##$TD= 1024
##END=
