# Supplementary material for: Water-Soluble Chiral Cyclic Peptoids and Their Sodium and Gadolinium Complexes: Study of Conformational and Relaxometric Properties
Source: J Org Chem. 2023 May 8;88(11):6588–98. doi: 10.1021/acs.joc.2c02713 (PMC10242754; doi:10.1021/acs.joc.2c02713)
Supplement: Supplementary file 2 — jo2c02713_si_002.zip [file jo2c02713_si_002.zip › FID for publication/1/COSY/pdata/1/curdat2]

##TITLE= Parameter file, TOPSPIN		Version 2.1
##JCAMPDX= 5.0
##DATATYPE= Parameter Values
##NPOINTS= 2	$$ modification sequence number
##ORIGIN= Bruker BioSpin GmbH
##OWNER= assun
$$ 2022-01-11 10:53:47.727 +0100  assun@LAPTOP-IJS0SQKC
$$ D:/TopSpin/TopSpin/data/600/nmr/NYM18 caratt buffer/3/pdata/1/curdat2
$$ process D:\TopSpin\TopSpin\prog\mod\dataserver.exe
##$DU2= <D:/TopSpin/TopSpin>
##$DU3= <D:/TopSpin/TopSpin>
##$EXPNO2= 2
##$EXPNO3= 2
##$NAME2= <NYM18 caratt buffer>
##$NAME3= <NYM18 caratt buffer>
##$PROCNO2= 1
##$PROCNO3= 1
##$TYPE= <nmr>
##$USER2= <600>
##$USER3= <600>
##END=
