# Supplementary material for: Water-Soluble Chiral Cyclic Peptoids and Their Sodium and Gadolinium Complexes: Study of Conformational and Relaxometric Properties
Source: J Org Chem. 2023 May 8;88(11):6588–98. doi: 10.1021/acs.joc.2c02713 (PMC10242754; doi:10.1021/acs.joc.2c02713)
Supplement: Supplementary file 2 — jo2c02713_si_002.zip [file jo2c02713_si_002.zip › FID for publication/1/COSY/pdata/1/parm.txt]

NAME     NYM18 caratt buffer                
EXPNO                 3                
PROCNO                1                
Date_          20211206                
Time              15.50 h              
INSTRUM           spect                
PROBHD   Z114607_0109 (                
PULPROG        cosygpqf                
TD                 2048                
SOLVENT             D2O                
NS                    4                
DS                    8                
SWH            5411.255 Hz             
FIDRES         5.284429 Hz             
AQ            0.1892852 sec            
RG                27.07                
DW               92.400 usec           
DE                 6.50 usec           
TE                298.2 K              
D0           0.00000300 sec            
D1           1.50000000 sec            
D13          0.00000400 sec            
D16          0.00020000 sec            
IN0          0.00018520 sec            
ND0                   1                
TD                 1024                
SFO1           600.1327 MHz            
FIDRES         5.273015 Hz             
SW                8.997 ppm            
FnMODE               QF                
SI                 2048                
SF          600.1299466 MHz            
WDW               QSINE                
SSB                   0                
LB                 0.00 Hz             
GB                    0                
PC                 1.40                
SI                 1024                
MC2                  QF                
SF          600.1299454 MHz            
WDW               QSINE                
SSB                   0                
LB                 0.00 Hz             
GB                    0                
