# Supplementary material for: Water-Soluble Chiral Cyclic Peptoids and Their Sodium and Gadolinium Complexes: Study of Conformational and Relaxometric Properties
Source: J Org Chem. 2023 May 8;88(11):6588–98. doi: 10.1021/acs.joc.2c02713 (PMC10242754; doi:10.1021/acs.joc.2c02713)
Supplement: Supplementary file 2 — jo2c02713_si_002.zip [file jo2c02713_si_002.zip › FID for publication/1/HMBC/pdata/1/auditp.txt]

##TITLE= Audit trail, TOPSPIN		Version 2.1
##JCAMPDX= 5.01
##ORIGIN= Bruker BioSpin GmbH
##OWNER= assun
$$ D:\TopSpin\TopSpin/data/600/nmr/NYM18 caratt buffer/5/pdata/1/auditp.txt
##AUDIT TRAIL=  $$ (NUMBER, WHEN, WHO, WHERE, PROCESS, VERSION, WHAT)
(   1,<2021-12-07 01:46:26.217 +0100>,<nmr>,<NMR-600>,<go4>,<TopSpin 3.5.7>,
      <created by zg
	started at 2021-12-06 20:49:31.063 +0100,
	POWCHK enabled, PULCHK disabled,
       configuration hash MD5:
       37 25 D9 1B 49 41 72 04 59 86 6C 79 7B F7 6B 72
       data hash MD5: 2K * 1K
       39 A1 C0 B1 EE 52 1E 36 C4 9C F3 F7 B7 C7 F2 6E>)
(   2,<2022-01-13 12:52:16.143 +0100>,<assun>,<LAPTOP-IJS0SQKC>,<proc2d>,<TOPSPIN 2.1>,
      <Start of raw data processing
       xfb F2: SI = 2K WDW = 3 SSB = 0 FT_mod = 6 PKNL = 1 F1: SI = 1K WDW = 3 SSB = 0 FT_mod = 6 PH_mod = 2
       data hash MD5: 2K * 1K
       C4 84 81 AE E2 07 21 D6 86 7A D6 FE 50 AE B8 2A>)
##END=

$$ hash MD5
$$ E9 C2 0F E9 A3 81 D4 4F 53 88 EE DD 28 5B 29 5E
