# Supplementary material for: Water-Soluble Chiral Cyclic Peptoids and Their Sodium and Gadolinium Complexes: Study of Conformational and Relaxometric Properties
Source: J Org Chem. 2023 May 8;88(11):6588–98. doi: 10.1021/acs.joc.2c02713 (PMC10242754; doi:10.1021/acs.joc.2c02713)
Supplement: Supplementary file 2 — jo2c02713_si_002.zip [file jo2c02713_si_002.zip › FID for publication/1/HSQC/audita.txt]

##TITLE= Audit trail, TopSpin 3.5 pl 7
##JCAMPDX= 5.01
##ORIGIN= Bruker BioSpin GmbH
##OWNER= nmr
$$ D:/data/Frantz/nmr/NYM18 caratt buffer/4/audita.txt
##AUDIT TRAIL=  $$ (NUMBER, WHEN, WHO, WHERE, PROCESS, VERSION, WHAT)
(   1,<2021-12-06 20:49:29.531 +0100>,<nmr>,<NMR-600>,<go4>,<TopSpin 3.5.7>,
      <created by zg
	started at 2021-12-06 17:52:13.370 +0100,
	POWCHK enabled, PULCHK disabled,
       configuration hash MD5:
       37 25 D9 1B 49 41 72 04 59 86 6C 79 7B F7 6B 72
       data hash MD5: 2K * 1K
       C2 FC 9B 60 65 AF 90 91 22 E7 61 C4 B5 4C D0 EB>)
##END=

$$ hash MD5
$$ 4A 69 E0 C5 12 96 AB AC 5E DF C1 94 BB 06 E4 A1
