# Supplementary material for: Water-Soluble Chiral Cyclic Peptoids and Their Sodium and Gadolinium Complexes: Study of Conformational and Relaxometric Properties
Source: J Org Chem. 2023 May 8;88(11):6588–98. doi: 10.1021/acs.joc.2c02713 (PMC10242754; doi:10.1021/acs.joc.2c02713)
Supplement: Supplementary file 2 — jo2c02713_si_002.zip [file jo2c02713_si_002.zip › FID for publication/1/HSQC/pdata/1/auditp.txt]

##TITLE= Audit trail, TOPSPIN		Version 2.1
##JCAMPDX= 5.01
##ORIGIN= Bruker BioSpin GmbH
##OWNER= assun
$$ D:\TopSpin\TopSpin/data/600/nmr/NYM18 caratt buffer/4/pdata/1/auditp.txt
##AUDIT TRAIL=  $$ (NUMBER, WHEN, WHO, WHERE, PROCESS, VERSION, WHAT)
(   1,<2021-12-06 20:49:29.531 +0100>,<nmr>,<NMR-600>,<go4>,<TopSpin 3.5.7>,
      <created by zg
	started at 2021-12-06 17:52:13.370 +0100,
	POWCHK enabled, PULCHK disabled,
       configuration hash MD5:
       37 25 D9 1B 49 41 72 04 59 86 6C 79 7B F7 6B 72
       data hash MD5: 2K * 1K
       C2 FC 9B 60 65 AF 90 91 22 E7 61 C4 B5 4C D0 EB>)
(   2,<2022-01-11 10:55:59.263 +0100>,<assun>,<LAPTOP-IJS0SQKC>,<proc2d>,<TOPSPIN 2.1>,
      <Start of raw data processing
       xfb F2: SI = 1K WDW = 4 SSB = 2 FT_mod = 6 PKNL = 1 PHC0 = -266.7 PHC1 = -25.49999 F1: SI = 1K ME_mod = 2 NCOEF = 32 WDW = 4 SSB = 2 FT_mod = 6 PHC0 = 346.6678 PHC1 = 13.10001
       data hash MD5: 1K * 1K
       34 66 F4 8B 50 DB B4 90 E2 D6 A5 72 E3 31 5D C7>)
##END=

$$ hash MD5
$$ F3 0D 06 14 AC F4 0A F5 F2 46 89 C0 0E F8 51 AB
