# Supplementary material for: Water-Soluble Chiral Cyclic Peptoids and Their Sodium and Gadolinium Complexes: Study of Conformational and Relaxometric Properties
Source: J Org Chem. 2023 May 8;88(11):6588–98. doi: 10.1021/acs.joc.2c02713 (PMC10242754; doi:10.1021/acs.joc.2c02713)
Supplement: Supplementary file 2 — jo2c02713_si_002.zip [file jo2c02713_si_002.zip › FID for publication/1/HSQC/shimvalues]

# Mon Dec 06 17:52:59 2021
#$$PROBEIDENTIFIER=Z114607_0109
#$$PROBENAME=PA BBO 600S3 BBF-H-D-05 Z SP
#$$SHIMID=292722
#
# Active Shim Gradients
#
Z           		-4141           
Z2          		545             
Z3          		1331            
Z4          		2524            
Z5          		-404            
Z6          		-2441           
Z7          		17026           
Z8          		-5712           
X           		-13299          
XZ          		-4831           
XZ2         		5728            
XZ3         		2489            
XZ4         		-420            
XZ5         		6800            
Y           		-17900          
YZ          		-4902           
YZ2         		-8212           
YZ3         		-2508           
YZ4         		-2643           
YZ5         		-4519           
XY          		-12386          
XYZ         		-3826           
XYZ2        		-1212           
XYZ3        		-711            
XYZ4        		4743            
XYZ5        		0               
(X2-Y2)     		-7976           
(X2-Y2)Z    		-4928           
(X2-Y2)Z2   		-1086           
(X2-Y2)Z3   		1139            
(X2-Y2)Z4   		1402            
(X2-Y2)Z5   		0               
X3          		9002            
X3Z         		3850            
Y3          		5061            
Y3Z         		3532            
#
# Lock Parameter
#
FIELD		4726.348
LOCKPHASE		168.400 
LOCKPOWER		-18.000 
LOCKGAIN		97.968  
LOCKDC		-75.000 
LOCKSHIFT		4.700   
LOOPGAIN		5.000   
LOOPTIME		0.250   
LOOPFILTER		500.000 
#
IEEE64_VERSION_CODE 1
#
# Shim currents 
#
SHIM_SETTING [1 ]  1069.87541893   
SHIM_SETTING [2 ]  3916.34588865   
SHIM_SETTING [3 ]  -9135.66330019  
SHIM_SETTING [4 ]  -4990.87627286  
SHIM_SETTING [5 ]  -218.48917258   
SHIM_SETTING [6 ]  5771.19121544   
SHIM_SETTING [7 ]  12131.93878616  
SHIM_SETTING [8 ]  -22847.54145979 
SHIM_SETTING [9 ]  5471.15541490   
SHIM_SETTING [10]  -2982.12993088  
SHIM_SETTING [11]  2600.00000000   
SHIM_SETTING [12]  1529.08400000   
SHIM_SETTING [13]  8592.68000000   
SHIM_SETTING [14]  2498.87300000   
SHIM_SETTING [15]  -6757.74481192  
SHIM_SETTING [16]  -6317.62881192  
SHIM_SETTING [17]  -19861.78865894 
SHIM_SETTING [18]  -13293.78534106 
SHIM_SETTING [19]  -655.36101081   
SHIM_SETTING [20]  -16061.82787330 
SHIM_SETTING [21]  -9683.02100000  
SHIM_SETTING [22]  -1508.25800000  
SHIM_SETTING [23]  -12776.31000000 
SHIM_SETTING [24]  -4388.37500000  
SHIM_SETTING [25]  -1791.19300000  
SHIM_SETTING [26]  -1865.44300000  
SHIM_SETTING [27]  6233.53500000   
SHIM_SETTING [28]  -34721.81333027 
SHIM_SETTING [29]  -2681.67600000  
SHIM_SETTING [30]  451.04600000    
SHIM_SETTING [31]  -10803.70932978 
SHIM_SETTING [32]  -17245.52633027 
SHIM_SETTING [33]  -11374.80100000 
SHIM_SETTING [34]  -2671.49800000  
SHIM_SETTING [35]  -18488.71000000 
SHIM_SETTING [36]  -13993.78100000 
SHIM_SETTING [37]  -850.37591897   
SHIM_SETTING [38]  -15170.27955985 
SHIM_SETTING [39]  -9104.68867022  
SHIM_SETTING [40]  2600.00000000   
