# Supplementary material for: Water-Soluble Chiral Cyclic Peptoids and Their Sodium and Gadolinium Complexes: Study of Conformational and Relaxometric Properties
Source: J Org Chem. 2023 May 8;88(11):6588–98. doi: 10.1021/acs.joc.2c02713 (PMC10242754; doi:10.1021/acs.joc.2c02713)
Supplement: Supplementary file 2 — jo2c02713_si_002.zip [file jo2c02713_si_002.zip › FID for publication/2/13C/pdata/1/auditp.txt]

##TITLE= Audit trail, TopSpin 3.5 pl 7
##JCAMPDX= 5.01
##ORIGIN= Bruker BioSpin GmbH
##OWNER= nmr
$$ D:/data/Frantz/nmr/NYM123 caratt buffer/6/pdata/1/auditp.txt
##AUDIT TRAIL=  $$ (NUMBER, WHEN, WHO, WHERE, PROCESS, VERSION, WHAT)
(   1,<2022-01-27 11:52:36.470 +0100>,<nmr>,<NMR-600>,<go4>,<TopSpin 3.5.7>,
      <acquisition in progress>)
(   2,<2022-01-27 13:23:51.768 +0100>,<nmr>,<NMR-600>,<proc1d>,<TopSpin 3.5.7>,
      <Start of raw data processing
       efp LB = 8 FT_mod = 6 PKNL = 1 PHC0 = 234.9352 PHC1 = -49.27218 SI = 32K 
       data hash MD5: 32K
       D9 D8 4E AE E1 C6 D4 4B 49 56 1C 9E 52 73 4F AC>)
(   3,<2022-02-01 11:21:36.096 +0100>,<assun>,<LAPTOP-IJS0SQKC>,<proc1d>,<TOPSPIN 2.1>,
      <apk 
       data hash MD5: 32K
       F1 79 0B D3 63 60 75 61 94 A7 CC 58 17 8F 38 93>)
##END=

$$ hash MD5
$$ CC CA 8F 95 74 66 D8 2E B0 C7 DC 5E 54 29 4C 0B
