# Supplementary material for: Water-Soluble Chiral Cyclic Peptoids and Their Sodium and Gadolinium Complexes: Study of Conformational and Relaxometric Properties
Source: J Org Chem. 2023 May 8;88(11):6588–98. doi: 10.1021/acs.joc.2c02713 (PMC10242754; doi:10.1021/acs.joc.2c02713)
Supplement: Supplementary file 2 — jo2c02713_si_002.zip [file jo2c02713_si_002.zip › FID for publication/2/13C/pdata/1/peaklist.xml]

<?xml version="1.0" encoding="UTF-8"?>
<PeakList>
  <PeakList1D>
    <PeakList1DHeader creator="600" date="2022-02-01T11:24:17" expNo="6" name="NYM123 caratt buffer" owner="" procNo="1" source="D:\TopSpin\TopSpin">
      <PeakPickDetails>F1=184.740ppm, F2=164.264ppm, MI=0.25cm, MAXI=0.65cm, PC=1.400
      </PeakPickDetails>
    </PeakList1DHeader>
    <Peak1D F1="178.4093" intensity="0.48" type="0"/>
    <Peak1D F1="172.7123" intensity="0.47" type="0"/>
    <Peak1D F1="170.9574" intensity="0.48" type="0"/>
  </PeakList1D>
  <PeakList1D>
    <PeakList1DHeader creator="600" date="2022-02-01T11:24:17" expNo="6" name="NYM123 caratt buffer" owner="" procNo="1" source="D:\TopSpin\TopSpin">
      <PeakPickDetails>F1=62.035ppm, F2=6.977ppm, MI=0.47cm, MAXI=1.36cm, PC=1.400
      </PeakPickDetails>
    </PeakList1DHeader>
    <Peak1D F1="57.8827" intensity="0.81" type="0"/>
    <Peak1D F1="52.3599" intensity="0.72" type="0"/>
    <Peak1D F1="46.6896" intensity="0.76" type="0"/>
    <Peak1D F1="37.3792" intensity="0.78" type="0"/>
    <Peak1D F1="15.9866" intensity="1.03" type="0"/>
  </PeakList1D>
</PeakList>
