# Supplementary material for: Water-Soluble Chiral Cyclic Peptoids and Their Sodium and Gadolinium Complexes: Study of Conformational and Relaxometric Properties
Source: J Org Chem. 2023 May 8;88(11):6588–98. doi: 10.1021/acs.joc.2c02713 (PMC10242754; doi:10.1021/acs.joc.2c02713)
Supplement: Supplementary file 2 — jo2c02713_si_002.zip [file jo2c02713_si_002.zip › FID for publication/2/13C/pdata/1/peakrng]

P    #regions in PPM
# 2022-02-01 11:24:19 +0100  assun@LAPTOP-IJS0SQKC
# low field   high field   mi   maxi
  184.73969199420551  164.26361775839456  0.253  0.654  # for region 1
  62.03492120330875  6.977032702572623  0.466  1.355  # for region 2
