# Supplementary material for: Water-Soluble Chiral Cyclic Peptoids and Their Sodium and Gadolinium Complexes: Study of Conformational and Relaxometric Properties
Source: J Org Chem. 2023 May 8;88(11):6588–98. doi: 10.1021/acs.joc.2c02713 (PMC10242754; doi:10.1021/acs.joc.2c02713)
Supplement: Supplementary file 2 — jo2c02713_si_002.zip [file jo2c02713_si_002.zip › FID for publication/2/13C/shimvalues]

# Thu Jan 27 11:52:56 2022
#$$PROBEIDENTIFIER=Z114607_0109
#$$PROBENAME=PA BBO 600S3 BBF-H-D-05 Z SP
#$$SHIMID=292722
#
# Active Shim Gradients
#
Z           		-4162           
Z2          		798             
Z3          		1522            
Z4          		3137            
Z5          		-85             
Z6          		-2122           
Z7          		9321            
Z8          		7906            
X           		-13709          
XZ          		-5316           
XZ2         		5747            
XZ3         		2167            
XZ4         		521             
XZ5         		8395            
Y           		-18084          
YZ          		-4728           
YZ2         		-8306           
YZ3         		-2700           
YZ4         		-2685           
YZ5         		-9207           
XY          		-12948          
XYZ         		-3560           
XYZ2        		16              
XYZ3        		-3353           
XYZ4        		654             
XYZ5        		19345           
(X2-Y2)     		-8221           
(X2-Y2)Z    		-5316           
(X2-Y2)Z2   		-288            
(X2-Y2)Z3   		3996            
(X2-Y2)Z4   		-858            
(X2-Y2)Z5   		-12549          
X3          		10091           
X3Z         		3909            
Y3          		5010            
Y3Z         		3648            
#
# Lock Parameter
#
FIELD		4718.166
LOCKPHASE		168.400 
LOCKPOWER		-18.000 
LOCKGAIN		100.152 
LOCKDC		-75.000 
LOCKSHIFT		4.700   
LOOPGAIN		5.000   
LOOPTIME		0.250   
LOOPFILTER		500.000 
#
IEEE64_VERSION_CODE 1
#
# Shim currents 
#
SHIM_SETTING [1 ]  -200.42082033   
SHIM_SETTING [2 ]  -2223.23223981  
SHIM_SETTING [3 ]  -4191.13167094  
SHIM_SETTING [4 ]  7872.44588801   
SHIM_SETTING [5 ]  -4795.90707834  
SHIM_SETTING [6 ]  -1707.17722039  
SHIM_SETTING [7 ]  18505.00243445  
SHIM_SETTING [8 ]  -1708.07241334  
SHIM_SETTING [9 ]  5091.24297860   
SHIM_SETTING [10]  -88.30129911    
SHIM_SETTING [11]  2600.00000000   
SHIM_SETTING [12]  1361.77400000   
SHIM_SETTING [13]  8657.94600000   
SHIM_SETTING [14]  2998.29800000   
SHIM_SETTING [15]  -6760.17276603  
SHIM_SETTING [16]  -5873.94976603  
SHIM_SETTING [17]  -20778.58144223 
SHIM_SETTING [18]  -15103.30455777 
SHIM_SETTING [19]  1150.73722062   
SHIM_SETTING [20]  -16818.22535178 
SHIM_SETTING [21]  -12067.90700000 
SHIM_SETTING [22]  58.09400000     
SHIM_SETTING [23]  -17627.26500000 
SHIM_SETTING [24]  3322.49400000   
SHIM_SETTING [25]  -13499.96200000 
SHIM_SETTING [26]  5983.06500000   
SHIM_SETTING [27]  6789.69100000   
SHIM_SETTING [28]  -36634.28172018 
SHIM_SETTING [29]  10597.11000000  
SHIM_SETTING [30]  -19794.48800000 
SHIM_SETTING [31]  -11655.95457316 
SHIM_SETTING [32]  -15905.41272017 
SHIM_SETTING [33]  -8393.53900000  
SHIM_SETTING [34]  -7721.35800000  
SHIM_SETTING [35]  -7526.89100000  
SHIM_SETTING [36]  -19700.05900000 
SHIM_SETTING [37]  3850.94656085   
SHIM_SETTING [38]  -20053.75716496 
SHIM_SETTING [39]  -8413.71542684  
SHIM_SETTING [40]  2600.00000000   
