# Supplementary material for: Water-Soluble Chiral Cyclic Peptoids and Their Sodium and Gadolinium Complexes: Study of Conformational and Relaxometric Properties
Source: J Org Chem. 2023 May 8;88(11):6588–98. doi: 10.1021/acs.joc.2c02713 (PMC10242754; doi:10.1021/acs.joc.2c02713)
Supplement: Supplementary file 2 — jo2c02713_si_002.zip [file jo2c02713_si_002.zip › FID for publication/2/13C/vtc_pid_settings]

VTC_REG_PID_SET_CH1=\
<pid_settings type="probehead">
   <standard_pid proportional="1.199" integral="158.167" differential="26.361" />
   <temperature selftune="302.516" min="252.516" max="352.516" />
   <vta type="2" sensor="1" connected_sensors="1" />
   <gasflow selftune="400.000" min="350.000" max="450.000" />
   <pics checksum="" name=" PA BBO 600S3 BBF-H-D-05 Z SP" />
   <checksum value="392F6EF7" />
</pid_settings>
