# Supplementary material for: Water-Soluble Chiral Cyclic Peptoids and Their Sodium and Gadolinium Complexes: Study of Conformational and Relaxometric Properties
Source: J Org Chem. 2023 May 8;88(11):6588–98. doi: 10.1021/acs.joc.2c02713 (PMC10242754; doi:10.1021/acs.joc.2c02713)
Supplement: Supplementary file 2 — jo2c02713_si_002.zip [file jo2c02713_si_002.zip › FID for publication/2/1H/audita.txt]

##TITLE= Audit trail, TopSpin 3.5 pl 7
##JCAMPDX= 5.01
##ORIGIN= Bruker BioSpin GmbH
##OWNER= nmr
$$ D:/data/Frantz/nmr/NYM 22/1/audita.txt
##AUDIT TRAIL=  $$ (NUMBER, WHEN, WHO, WHERE, PROCESS, VERSION, WHAT)
(   1,<2020-07-29 13:56:25.518 +0200>,<nmr>,<NMR-600>,<go4>,<TopSpin 3.5.7>,
      <created by zg
	started at 2020-07-29 13:52:51.985 +0200,
	POWCHK enabled, PULCHK disabled,
       configuration hash MD5:
       14 31 3F BF CD B0 D4 3C 0C 8F 81 EE 31 2B 83 B8
       data hash MD5: 32K
       75 4B 3B DF 80 27 B8 ED 7A 73 5E 28 CC D9 2F 51>)
##END=

$$ hash MD5
$$ 3C C0 5D FF B5 1C D1 4B 68 93 8C 63 13 5B 0B 69
