# Supplementary material for: Water-Soluble Chiral Cyclic Peptoids and Their Sodium and Gadolinium Complexes: Study of Conformational and Relaxometric Properties
Source: J Org Chem. 2023 May 8;88(11):6588–98. doi: 10.1021/acs.joc.2c02713 (PMC10242754; doi:10.1021/acs.joc.2c02713)
Supplement: Supplementary file 2 — jo2c02713_si_002.zip [file jo2c02713_si_002.zip › FID for publication/2/1H/pdata/1/auditp.txt]

##TITLE= Audit trail, TopSpin 3.5 pl 7
##JCAMPDX= 5.01
##ORIGIN= Bruker BioSpin GmbH
##OWNER= nmr
$$ D:\data\Frantz\nmr/NYM 22/1/pdata/1/auditp.txt
##AUDIT TRAIL=  $$ (NUMBER, WHEN, WHO, WHERE, PROCESS, VERSION, WHAT)
(   1,<2020-07-29 13:56:25.518 +0200>,<nmr>,<NMR-600>,<go4>,<TopSpin 3.5.7>,
      <created by zg
	started at 2020-07-29 13:52:51.985 +0200,
	POWCHK enabled, PULCHK disabled,
       configuration hash MD5:
       14 31 3F BF CD B0 D4 3C 0C 8F 81 EE 31 2B 83 B8
       data hash MD5: 32K
       75 4B 3B DF 80 27 B8 ED 7A 73 5E 28 CC D9 2F 51>)
(   2,<2020-07-29 13:56:26.392 +0200>,<nmr>,<NMR-600>,<proc1d>,<TopSpin 3.5.7>,
      <Start of raw data processing
       fp FT_mod = 6 PKNL = 1 PHC0 = -162.7152 PHC1 = 32.01733 SI = 64K 
       data hash MD5: 64K
       A4 3C 3F B5 FA E1 B7 1D F7 F9 94 A6 07 B6 BC B3>)
(   3,<2020-07-29 13:57:16.078 +0200>,<nmr>,<NMR-600>,<dataserver>,<TopSpin 3.5.7>,
      <new intrng file generated by interactive integration
       data hash MD5: 64K
       A4 3C 3F B5 FA E1 B7 1D F7 F9 94 A6 07 B6 BC B3>)
$$ C:/Bruker/TopSpin4.1.4/data/600/nmr/NYM 22/1/pdata/1/auditp.txt
(   4,<2022-09-28 17:49:25.361 +0200>,<assun>,<LAPTOP-IJS0SQKC>,<dataserver>,<TopSpin 4.1.4>,
      <INTEGRAL DELETE [1.325;1.280]
       data hash MD5: 64K
       A4 3C 3F B5 FA E1 B7 1D F7 F9 94 A6 07 B6 BC B3>)
##END=

$$ hash MD5
$$ E5 D0 21 A5 9D D1 E3 22 D7 39 C7 F8 E5 31 6D 9D
