# Supplementary material for: Water-Soluble Chiral Cyclic Peptoids and Their Sodium and Gadolinium Complexes: Study of Conformational and Relaxometric Properties
Source: J Org Chem. 2023 May 8;88(11):6588–98. doi: 10.1021/acs.joc.2c02713 (PMC10242754; doi:10.1021/acs.joc.2c02713)
Supplement: Supplementary file 2 — jo2c02713_si_002.zip [file jo2c02713_si_002.zip › FID for publication/2/1H/pdata/1/integrals.txt]

   Current data set:
   NAME =	NYM 22	EXPNO =	1	PROCNO = 1
   DU   =	C:/Bruker/TopSpin4.1.4/data/600/nmr

   Number   Integrated Region     Integral
     1      4.710      4.619         3.01157
     2      4.516      4.428         3.01516
     3      4.027      3.909         3.00426
     4      3.909      3.782         3.00761
     5      3.204      3.113         9.00805
     6      1.457      1.368         9.00659
