# Supplementary material for: Water-Soluble Chiral Cyclic Peptoids and Their Sodium and Gadolinium Complexes: Study of Conformational and Relaxometric Properties
Source: J Org Chem. 2023 May 8;88(11):6588–98. doi: 10.1021/acs.joc.2c02713 (PMC10242754; doi:10.1021/acs.joc.2c02713)
Supplement: Supplementary file 2 — jo2c02713_si_002.zip [file jo2c02713_si_002.zip › FID for publication/2/1H/pdata/1/intrng]

A 1.0 #regions in PPM
# low field   high field  bias        slope
  4.709942241770555  4.618539253060396  450000.0  -0.0  # for region 1
  4.516382971560807  4.427668306048005  370000.0  -0.0  # for region 2
  4.02710814964172  3.908821928957984  149000.0  -0.0  # for region 3
  3.908821928957984  3.7824707386821754  237500.0  -0.0  # for region 4
  3.2044812512502867  3.113078262540127  -0.0  2158.5081585081575  # for region 5
  1.4570711729678316  1.3683565074550301  383625.0  1324.3405275779387  # for region 6
