# Supplementary material for: Water-Soluble Chiral Cyclic Peptoids and Their Sodium and Gadolinium Complexes: Study of Conformational and Relaxometric Properties
Source: J Org Chem. 2023 May 8;88(11):6588–98. doi: 10.1021/acs.joc.2c02713 (PMC10242754; doi:10.1021/acs.joc.2c02713)
Supplement: Supplementary file 2 — jo2c02713_si_002.zip [file jo2c02713_si_002.zip › FID for publication/2/1H/pdata/1/peaklist.xml]

<?xml version="1.0" encoding="UTF-8"?>
<PeakList>
  <PeakList1D>
    <PeakList1DHeader creator="600" date="2021-02-28T18:13:19" expNo="1" name="NYM 22" owner="" procNo="1" source="D:\TopSpin\TopSpin">
      <PeakPickDetails>F1=5.802ppm, F2=5.783ppm, MI=1.94cm, MAXI=1.97cm, PC=1.000
      </PeakPickDetails>
    </PeakList1DHeader>
  </PeakList1D>
  <PeakList1D>
    <PeakList1DHeader creator="600" date="2021-02-28T18:13:19" expNo="1" name="NYM 22" owner="" procNo="1" source="D:\TopSpin\TopSpin">
      <PeakPickDetails>F1=4.831ppm, F2=4.815ppm, MI=0.24cm, MAXI=0.32cm, PC=1.000
      </PeakPickDetails>
    </PeakList1DHeader>
    <Peak1D F1="4.8194" intensity="0.31" type="0"/>
  </PeakList1D>
  <PeakList1D>
    <PeakList1DHeader creator="600" date="2021-02-28T18:13:19" expNo="1" name="NYM 22" owner="" procNo="1" source="D:\TopSpin\TopSpin">
      <PeakPickDetails>F1=4.731ppm, F2=4.613ppm, MI=0.22cm, MAXI=0.34cm, PC=1.000
      </PeakPickDetails>
    </PeakList1DHeader>
    <Peak1D F1="4.6837" intensity="0.25" type="0"/>
    <Peak1D F1="4.655" intensity="0.28" type="0"/>
  </PeakList1D>
  <PeakList1D>
    <PeakList1DHeader creator="600" date="2021-02-28T18:13:19" expNo="1" name="NYM 22" owner="" procNo="1" source="D:\TopSpin\TopSpin">
      <PeakPickDetails>F1=4.522ppm, F2=4.414ppm, MI=0.09cm, MAXI=0.29cm, PC=1.000
      </PeakPickDetails>
    </PeakList1DHeader>
    <Peak1D F1="4.4808" intensity="0.1" type="0"/>
    <Peak1D F1="4.4691" intensity="0.23" type="0"/>
    <Peak1D F1="4.4573" intensity="0.23" type="0"/>
    <Peak1D F1="4.4453" intensity="0.1" type="0"/>
  </PeakList1D>
  <PeakList1D>
    <PeakList1DHeader creator="600" date="2021-02-28T18:13:19" expNo="1" name="NYM 22" owner="" procNo="1" source="D:\TopSpin\TopSpin">
      <PeakPickDetails>F1=4.016ppm, F2=3.809ppm, MI=0.20cm, MAXI=0.31cm, PC=1.000
      </PeakPickDetails>
    </PeakList1DHeader>
    <Peak1D F1="3.9671" intensity="0.25" type="0"/>
    <Peak1D F1="3.9384" intensity="0.25" type="0"/>
    <Peak1D F1="3.884" intensity="0.24" type="0"/>
    <Peak1D F1="3.8558" intensity="0.24" type="0"/>
  </PeakList1D>
  <PeakList1D>
    <PeakList1DHeader creator="600" date="2021-02-28T18:13:19" expNo="1" name="NYM 22" owner="" procNo="1" source="D:\TopSpin\TopSpin">
      <PeakPickDetails>F1=3.207ppm, F2=3.140ppm, MI=1.44cm, MAXI=2.10cm, PC=1.000
      </PeakPickDetails>
    </PeakList1DHeader>
    <Peak1D F1="3.1794" intensity="1.68" type="0"/>
  </PeakList1D>
  <PeakList1D>
    <PeakList1DHeader creator="600" date="2021-02-28T18:13:19" expNo="1" name="NYM 22" owner="" procNo="1" source="D:\TopSpin\TopSpin">
      <PeakPickDetails>F1=1.433ppm, F2=1.398ppm, MI=0.69cm, MAXI=1.14cm, PC=1.000
      </PeakPickDetails>
    </PeakList1DHeader>
    <Peak1D F1="1.4234" intensity="0.86" type="0"/>
    <Peak1D F1="1.4117" intensity="0.86" type="0"/>
  </PeakList1D>
</PeakList>
