# Supplementary material for: Water-Soluble Chiral Cyclic Peptoids and Their Sodium and Gadolinium Complexes: Study of Conformational and Relaxometric Properties
Source: J Org Chem. 2023 May 8;88(11):6588–98. doi: 10.1021/acs.joc.2c02713 (PMC10242754; doi:10.1021/acs.joc.2c02713)
Supplement: Supplementary file 2 — jo2c02713_si_002.zip [file jo2c02713_si_002.zip › FID for publication/2/1H/pdata/1/peakrng]

P    #regions in PPM
# 2021-02-28 18:13:22 +0100  assun@LAPTOP-IJS0SQKC
# low field   high field   mi   maxi
  5.802295155434463  5.782889486018294  1.942  1.972  # for region 1
  4.830916785651649  4.814786846467503  0.244  0.318  # for region 2
  4.731448827349417  4.613162606665681  0.217  0.343  # for region 3
  4.521759617955522  4.414226690061217  0.090  0.294  # for region 4
  4.016354856852288  3.8093539706557515  0.198  0.305  # for region 5
  3.207169574447644  3.1399614945137038  1.436  2.101  # for region 6
  1.432876264191613  1.397928062625964  0.689  1.144  # for region 7
