# Supplementary material for: Water-Soluble Chiral Cyclic Peptoids and Their Sodium and Gadolinium Complexes: Study of Conformational and Relaxometric Properties
Source: J Org Chem. 2023 May 8;88(11):6588–98. doi: 10.1021/acs.joc.2c02713 (PMC10242754; doi:10.1021/acs.joc.2c02713)
Supplement: Supplementary file 2 — jo2c02713_si_002.zip [file jo2c02713_si_002.zip › FID for publication/2/1H/shimvalues]

# Wed Jul 29 13:53:15 2020
#$$PROBEIDENTIFIER=Z114607_0109
#$$PROBENAME=PA BBO 600S3 BBF-H-D-05 Z SP
#$$SHIMID=292722
#
# Active Shim Gradients
#
Z           		-3763           
Z2          		596             
Z3          		1298            
Z4          		1953            
Z5          		-837            
Z6          		-4150           
Z7          		5185            
Z8          		4310            
X           		-13125          
XZ          		-4778           
XZ2         		5309            
XZ3         		2536            
XZ4         		1278            
XZ5         		1442            
Y           		-17801          
YZ          		-4705           
YZ2         		-7784           
YZ3         		-2117           
YZ4         		-3870           
YZ5         		-11358          
XY          		-12359          
XYZ         		-3677           
XYZ2        		-245            
XYZ3        		-745            
XYZ4        		1346            
XYZ5        		0               
(X2-Y2)     		-8285           
(X2-Y2)Z    		-5248           
(X2-Y2)Z2   		-260            
(X2-Y2)Z3   		2215            
(X2-Y2)Z4   		-420            
(X2-Y2)Z5   		0               
X3          		10244           
X3Z         		3260            
Y3          		5227            
Y3Z         		3872            
#
# Lock Parameter
#
FIELD		4792.099
LOCKPHASE		213.700 
LOCKPOWER		-18.000 
LOCKGAIN		99.204  
LOCKDC		-75.000 
LOCKSHIFT		4.700   
LOOPGAIN		5.000   
LOOPTIME		0.250   
LOOPFILTER		500.000 
#
IEEE64_VERSION_CODE 1
#
# Shim currents 
#
SHIM_SETTING [1 ]  -828.49430435   
SHIM_SETTING [2 ]  -505.75165312   
SHIM_SETTING [3 ]  -2640.36524929  
SHIM_SETTING [4 ]  7110.18697199   
SHIM_SETTING [5 ]  -4068.67987341  
SHIM_SETTING [6 ]  -673.78012490   
SHIM_SETTING [7 ]  7054.81909779   
SHIM_SETTING [8 ]  -3570.81494849  
SHIM_SETTING [9 ]  2435.02399663   
SHIM_SETTING [10]  -178.07824375   
SHIM_SETTING [11]  2600.00000000   
SHIM_SETTING [12]  1354.52400000   
SHIM_SETTING [13]  9099.18400000   
SHIM_SETTING [14]  3387.57300000   
SHIM_SETTING [15]  -7751.39966055  
SHIM_SETTING [16]  -3783.11366055  
SHIM_SETTING [17]  -22333.96699610 
SHIM_SETTING [18]  -13328.64700390 
SHIM_SETTING [19]  -4453.95917678  
SHIM_SETTING [20]  -9229.39139381  
SHIM_SETTING [21]  -9427.41500000  
SHIM_SETTING [22]  -2203.94800000  
SHIM_SETTING [23]  -12773.99300000 
SHIM_SETTING [24]  -2574.65900000  
SHIM_SETTING [25]  -2433.90200000  
SHIM_SETTING [26]  -4518.03000000  
SHIM_SETTING [27]  6549.53400000   
SHIM_SETTING [28]  -36773.54717428 
SHIM_SETTING [29]  -5368.95100000  
SHIM_SETTING [30]  -2234.97600000  
SHIM_SETTING [31]  -11578.66823230 
SHIM_SETTING [32]  -15651.46317428 
SHIM_SETTING [33]  -11843.04200000 
SHIM_SETTING [34]  -3388.14800000  
SHIM_SETTING [35]  -15646.07700000 
SHIM_SETTING [36]  -11404.64800000 
SHIM_SETTING [37]  4649.19871022   
SHIM_SETTING [38]  -22725.22386783 
SHIM_SETTING [39]  -6230.48676770  
SHIM_SETTING [40]  2600.00000000   
